# Supplementary material for: Harmonizing Prokaryotic Nomenclature: Fixing the Fuss over Phylum Name Flipping
Source: mBio. 2022 May 10;13(3):e00970-22. doi: 10.1128/mbio.00970-22 (PMC9239268; doi:10.1128/mbio.00970-22)
Supplement: TABLE S1 [file mbio.00970-22-s0001.xlsx]

## Sheet: Table S1
Old Name	Proposed Name by Oren and Garrity (IJSEM, 2021)	Type genus of the phylum	Publications with Old Name (Feb 23, 2022)	Sequenced Genomes with Old Name
Actinobacteria	ACTINOMYCE-TOTA	Actinomyces	186781	26302
Crenarchaeota	THERMOPROTE-OTA	Thermoproteus	4041	2929
Firmicutes	BACILL-OTA	Bacillus	370333	76614
Proteobacteria	PSEUDOMONA-DOTA	Pseudomonas	740553	148249
Tenericutes	MYCOPLASMA-TOTA	Mycoplasma	21677	1310
Thaumarchaeota	NITROSOSPHAER-OTA	Nitrososphaera	643	254
Bdellovibrionales (Bdellovibrio)	BDELLOVIBRIO-NOTA	Bdellovibrio	648	43
Epsilonproteobacteria	CAMPYLOBACTER-OTA	Campylobacter	51625	7123
Myxococcales (Myxobacteria)	MYXOCOCC-OTA	Myxococcus	2340	249
Thermomicrobia	THERMOMICROBI-OTA	Thermomicrobium	20	18
Acidobacteria	ACIDOBACTERI-OTA	Acidobacterium	2201	194
Aquificae	AQUIF-ICOTA	Aquifex	100	81
Armatimonadetes	ARMATIMONA-DOTA	Armatimonas	92	69
Atribacterota	ATRIBACTER-OTA	Atribacter	44	12
Bacteroidetes	BACTEROID-OTA	Bacteroides	34800	11617
Balneolaeota	BALNEOL-OTA	Balneola	10	55
Caldiserica	CALDISERIC-OTA	Caldisericum	22	10
Calditrichaeota	CALDIT-RICHOTA	Caldithrix	9	22
Chlamydiae	CHLAMYDI-OTA	Chlamydia	31877	511
Chlorobi	CHLOROBI-OTA	Chlorobium	948	72
Chloroflexi	CHLOROFLEX-OTA	Chloroflexus	2534	349
Chrysiogenetes	CHRYSIOGEN-OTA	Chrysiogenes	6	4
Coprothermobacterota	COPROTHERMOBACTER-OTA	Coprothermobacter	2	11
Deferribacteres	DEFERRIBACTER-OTA	Deferribacter	154	23
Deinococcus-Thermus	DEINOCOCC-OTA	Deinococcus	297	289
Dictyoglomi	DICTYOGLOM-OTA	Dictyoglomus	17	11
Elusimicrobia	ELUSIMICROBI-OTA	Elusimicrobium	67	51
Fibrobacteres	FIBROBACTER-OTA	Fibrobacter	294	184
Fusobacteria	FUSOBACTERI-OTA	Fusobacterium	5673	440
Gemmatimonadetes	GEMMATIMONA-DOTA	Gemmatimonas	523	30
Ignavibacteriae	IGNAVIBACTERI-OTA	Ignavibacterium	57	44
Kiritimatiellaeota	KIRITIMATIELL-OTA	Kiritimatiella	20	5
Lentisphaerae	LENTISPHAER-OTA	Lentisphaera	90	17
Nitrospinae	NITROSPIN-OTA	Nitrospina	73	82
Nitrospirae	NITROSPIR-OTA	Nitrospira	1559	272
Planctomycetes	PLANCTOMYCE-TOTA	Planctomyces	1546	384
Rhodothermaeota	RHODOTHERM-OTA	Rhodothermus	14	37
Spirochaetes	SPIROCHAET-OTA	Spirochaeta	27617	2019
Synergistetes	SYNERGIST-OTA	Synergistes	272	103
Thermodesulfobacteria	THERMODESULFOBACTERI-OTA	Thermodesulfobacterium	29	51
Thermotogae	THERMOTOG-OTA	Thermotoga	2163	221
Verrucomicrobia	VERRUCOMICROBI-OTA	Verrucomicrobium	1896	609
Euryarchaeota	NOT CHANGED	Methanobacterium
