# Supplementary material for: Harmonizing Prokaryotic Nomenclature: Fixing the Fuss over Phylum Name Flipping
Source: mBio. 2022 May 10;13(3):e00970-22. doi: 10.1128/mbio.00970-22 (PMC9239268; doi:10.1128/mbio.00970-22)
Supplement: TABLE S2 [file mbio.00970-22-s0002.xlsx]

## Sheet: Table S2
taxID	Kingdom	Total	Phylum	Total	Class	Total	Order	Total	Family	Total	Genus	Total Sequenced genomes
33075	Bacteria	273523	Acidobacteria	194	Acidobacteriia	131	Acidobacteriales	110	Acidobacteriaceae	110	Acidobacterium	16
474949	Bacteria	273523	Acidobacteria	194	Acidobacteriia	131	Acidobacteriales	110	Acidobacteriaceae	110	Granulicella	48
1655	Bacteria	273523	Actinobacteria	26302	Actinomycetia	24266	Actinomycetales	552	Actinomycetaceae	552	Actinomyces	285
1679	Bacteria	273523	Actinobacteria	26302	Actinomycetia	24266	Bifidobacteriales	1922	Bifidobacteriaceae	1921	Bifidobacterium	1706
1764	Bacteria	273523	Actinobacteria	26302	Actinomycetia	24266	Corynebacteriales	12945	Mycobacteriaceae	10394	Mycobacterium	8027
1885	Bacteria	273523	Actinobacteria	26302	Actinomycetia	24266	Streptomycetales	2610	Streptomycetaceae	2607	Streptomyces	2537
685828	Bacteria	273523	Armatimonadetes	69	Armatimonadia	2	Armatimonadales	1	Armatimonadaceae	1	Armatimonas	1
454171	Bacteria	273523	Armatimonadetes	69	Chthonomonadetes	62	Chthonomonadales	62	Chthonomonadaceae	62	Chthonomonas	62
817	Bacteria	273523	Bacteroidetes	11617	Bacteroidia	6822	Bacteroidales	6689	Bacteroidaceae	2737	Bacteroides	2185
839	Bacteria	273523	Bacteroidetes	11617	Bacteroidia	6822	Bacteroidales	6689	Prevotellaceae	1985	Prevotella	1897
239	Bacteria	273523	Bacteroidetes	11617	Flavobacteriia	3235	Flavobacteriales	3235	Flavobacteriaceae	2208	Flavobacterium	831
29549	Bacteria	273523	Bacteroidetes	11617	No-class-1	0	Bacteroidetes Order II	34	Rhodothermaceae	34	Rhodothermus	14
1108	Bacteria	273523	Chloroflexi	349	Chloroflexia	77	Chloroflexales	69	Chloroflexaceae	17	Chloroflexus	17
61435	Bacteria	273523	Chloroflexi	349	Dehalococcoidia	63	Dehalococcoidales	53	Dehalococcoidaceae	53	Dehalococcoides	53
500	Bacteria	273523	Chloroflexi	349	Thermomicrobia	18	Thermomicrobiales	10	Thermomicrobiaceae	10	Thermomicrobium	10
1126	Bacteria	273523	Cyanobacteria	2929	No-class-1	0	Chroococcales	338	Microcystaceae	283	Microcystis	283
1219	Bacteria	273523	Cyanobacteria	2929	No-class-2	0	Synechococcales	1593	Prochlorococcaceae	1125	Prochlorococcus	1094
1131	Bacteria	273523	Cyanobacteria	2929	No-class-2	0	Synechococcales	1593	Synechococcaceae	408	Synechococcus	392
1299	Bacteria	273523	Deinococcus-Thermus	289	Deinococci	289	Deinococcales	135	Deinococcaceae	135	Deinococcus	134
271	Bacteria	273523	Deinococcus-Thermus	289	Deinococci	289	Thermales	149	Thermaceae	149	Thermus	108
1390	Bacteria	273523	Firmicutes	76614	Bacilli	61290	Bacillales	31661	Bacillaceae	7431	Bacillus	5801
1280	Bacteria	273523	Firmicutes	76614	Bacilli	61290	Bacillales	31661	Staphylococcaceae	18020	Staphylococcus	17694
1302	Bacteria	273523	Firmicutes	76614	Bacilli	61290	Lactobacillales	29614	Streptococcaceae	18084	Streptococcus	17644
243090	Bacteria	273523	Planctomycetes	384	Planctomycetia	292	Pirellulales	141	Pirellulaceae	124	Rhodopirellula	42
37635	Bacteria	273523	Planctomycetes	384	Planctomycetia	292	Planctomycetales	113	Planctomycetaceae	113	Planctomyces	26
920	Bacteria	273523	Proteobacteria	148249	Acidithiobacillia	110	Acidithiobacillales	110	Acidithiobacillaceae	109	Acidithiobacillus	109
384	Bacteria	273523	Proteobacteria	148249	Alphaproteobacteria	14495	Hyphomicrobiales	6723	Rhizobiaceae	2319	Rhizobium	1237
955	Bacteria	273523	Proteobacteria	148249	Alphaproteobacteria	14495	Rickettsiales	1640	Anaplasmataceae	1433	Wolbachia	1325
518	Bacteria	273523	Proteobacteria	148249	Betaproteobacteria	14472	Burkholderiales	9687	Alcaligenaceae	1793	Bordetella	1318
292	Bacteria	273523	Proteobacteria	148249	Betaproteobacteria	14472	Burkholderiales	9687	Burkholderiaceae	5807	Burkholderia	4446
483	Bacteria	273523	Proteobacteria	148249	Betaproteobacteria	14472	Neisseriales	3772	Neisseriaceae	3586	Neisseria	3353
876	Bacteria	273523	Proteobacteria	148249	Deltaproteobacteria	1278	Desulfovibrionales	410	Desulfovibrionaceae	347	Desulfovibrio	232
28232	Bacteria	273523	Proteobacteria	148249	Deltaproteobacteria	1278	Desulfuromonadales	169	Geobacteraceae	120	Geobacter	84
35	Bacteria	273523	Proteobacteria	148249	Deltaproteobacteria	1278	Myxococcales	249	Myxococcaceae	122	Corallococcus	58
33	Bacteria	273523	Proteobacteria	148249	Deltaproteobacteria	1278	Myxococcales	249	Myxococcaceae	122	Myxococcus	54
195	Bacteria	273523	Proteobacteria	148249	Epsilonproteobacteria	7123	Campylobacterales	7092	Campylobacteraceae	4232	Campylobacter	4187
210	Bacteria	273523	Proteobacteria	148249	Epsilonproteobacteria	7123	Campylobacterales	7092	Helicobacteraceae	2368	Helicobacter	2365
562	Bacteria	273523	Proteobacteria	148249	Gammaproteobacteria	110632	Enterobacterales	69414	Enterobacteriaceae	63925	Escherichia	27337
594	Bacteria	273523	Proteobacteria	148249	Gammaproteobacteria	110632	Enterobacterales	69414	Enterobacteriaceae	63925	Salmonella	13263
287	Bacteria	273523	Proteobacteria	148249	Gammaproteobacteria	110632	Pseudomonadales	13474	Pseudomonadaceae	13194	Pseudomonas	13096
663	Bacteria	273523	Proteobacteria	148249	Gammaproteobacteria	110632	Vibrionales	5984	Vibrionaceae	5984	Vibrio	5540
224436	Bacteria	273523	Proteobacteria	148249	Hydrogenophilalia	18	Hydrogenophilales	18	Hydrogenophilaceae	17	Tepidiphilus	9
960	Bacteria	273523	Proteobacteria	148249	Oligoflexia	96	Bacteriovoracales	31	Bacteriovoracaceae	16	Bacteriovorax	15
959	Bacteria	273523	Proteobacteria	148249	Oligoflexia	96	Bdellovibrionales	43	Bdellovibrionaceae	43	Bdellovibrio	42
172	Bacteria	273523	Spirochaetes	2019	Spirochaetia	2019	Leptospirales	821	Leptospiraceae	821	Leptospira	811
150	Bacteria	273523	Spirochaetes	2019	Spirochaetia	2019	Spirochaetales	1057	Spirochaetaceae	46	Spirochaeta	21
158	Bacteria	273523	Spirochaetes	2019	Spirochaetia	2019	Spirochaetales	1057	Treponemataceae	617	Treponema	616
352165	Bacteria	273523	Synergistetes	103	Synergistia	103	Synergistales	103	Synergistaceae	103	Pyramidobacter	22
2754	Bacteria	273523	Synergistetes	103	Synergistia	103	Synergistales	103	Synergistaceae	103	Synergistes	12
239935	Bacteria	273523	Verrucomicrobia	609	Verrucomicrobiae	509	Verrucomicrobiales	509	Akkermansiaceae	425	Akkermansia	425
2736	Bacteria	273523	Verrucomicrobia	609	Verrucomicrobiae	509	Verrucomicrobiales	509	Verrucomicrobiaceae	54	Verrucomicrobium	11
2285	Archaea	2613	Crenarchaeota	339	Thermoprotei	339	Sulfolobales	159	Sulfolobaceae	159	Sulfolobus	102
768679	Archaea	2613	Crenarchaeota	339	Thermoprotei	339	Thermoproteales	65	Thermoproteaceae	65	Thermoproteus	10
2247	Archaea	2613	Euryarchaeota	1812	Halobacteria	550	Haloferacales	241	Halorubraceae	130	Halorubrum	98
2173	Archaea	2613	Euryarchaeota	1812	Methanobacteria	480	Methanobacteriales	480	Methanobacteriaceae	479	Methanobrevibacter	318
2209	Archaea	2613	Euryarchaeota	1812	Methanomicrobia	528	Methanosarcinales	328	Methanosarcinaceae	214	Methanosarcina	148
2265	Archaea	2613	Euryarchaeota	1812	Thermococci	103	Thermococcales	103	Thermococcaceae	103	Thermococcus	91
926571	Archaea	2613	Thaumarchaeota	254	Nitrososphaeria	34	Nitrososphaerales	23	Nitrososphaeraceae	23	Nitrososphaera	14
859192	Archaea	2613	Thaumarchaeota	254	No-class-1	0	Nitrosopumilales	141	Nitrosopumilaceae	141	Nitrosarchaeum	26
436308	Archaea	2613	Thaumarchaeota	254	No-class-1	0	Nitrosopumilales	141	Nitrosopumilaceae	141	Nitrosopumilus	113
